# Supplementary material for: Enterotoxins A and B produced by Staphylococcus aureus increase cell proliferation, invasion and cytarabine resistance in acute myeloid leukemia cell lines
Source: Heliyon. 2023 Sep 2;9(9):e19743. doi: 10.1016/j.heliyon.2023.e19743 (PMC10559070; doi:10.1016/j.heliyon.2023.e19743)
Supplement: Multimedia component 1 [file mmc1.xlsx]

## Sheet: Sayfa1
Table S1. In vitro IC50 values of Cytarabine by 6M.
	Cytarabine sitotoxicity results 6M
Model	Sample	log(IC50)	Std. Err of Model	Std. Err of log(EC50)	log(EC50)	Activity Area	Amax	log(IC90)	log(IC95)
3-Parameter	HL-60	NaN	4.75379	0.992539	0.377995	11.9616	47.2633	NaN	NaN
3-Parameter Bottom 0	HL-60	0.882777	4.23812	0.123079	0.873742	10.0378	101.051	1.83303	2.15727
3-Parameter Top 100	HL-60	1.05922	4.313	1.21223	0.754589	9.43998	74.7937	NaN	NaN
4-Parameter	HL-60	NaN	4.14726	0.193388	-0.10235	7.01318	17.3894	NaN	NaN
4-Parameter Bottom 0	HL-60	1.03358	4.81578	0.533705	1.00411	12.8677	102.754	2.22855	2.63845
4-Parameter Top 100	HL-60	NaN	3.54303	0.117385	-0.130621	7.98175	18.4878	NaN	NaN
3-Parameter	Kasumi-9	-0.980227	6.98378	0.169021	-1.434	225.274	92.3475	NaN	NaN
3-Parameter Bottom 0	Kasumi-9	-0.954391	18.0801	0.276366	-1.07332	240.925	115.75	-0.0490369	0.272056
3-Parameter Top 100	Kasumi-9	-0.894262	14.8151	0.375971	-1.19691	165.091	74.9067	NaN	NaN
4-Parameter	Kasumi-9	-1.09353	5.71888	0.132788	-1.41115	208.29	86.2063	NaN	NaN
4-Parameter Bottom 0	Kasumi-9	-0.653189	14.7796	0.608175	-1.16322	292.042	131.2	1.46098	2.23258
4-Parameter Top 100	Kasumi-9	NA	NA	NA	NA	NA	NA	NA	NA
3-Parameter	Qimr-will	NaN	1.8778	0.47009	0.140367	8.98077	24.2948	NaN	NaN
3-Parameter Bottom 0	Qimr-will	0.729685	1.8207	0.0786437	0.969313	6.42591	78.7966	1.80688	2.13838
3-Parameter Top 100	Qimr-will	NaN	3.0263	0.170695	-1.32106	39.908	31.3842	NaN	NaN
4-Parameter	Qimr-will	NA	NA	NA	NA	NA	NA	NA	NA
4-Parameter Bottom 0	Qimr-will	1.10361	1.69897	0.506878	1.45581	13.7858	83.377	3.19263	3.85412
4-Parameter Top 100	Qimr-will	NA	NA	NA	NA	NA	NA	NA	NA
3-Parameter	Cess	NA	NA	NA	NA	NA	NA	NA	NA
3-Parameter Bottom 0	Cess	1.24311	7.1123	0.779988	1.47318	2.17377	79.4375	2.31477	2.646
3-Parameter Top 100	Cess	NaN	7.27242	1.20513	-1.95268	33.8103	23.4736	NaN	NaN
4-Parameter	Cess	NA	NA	NA	NA	NA	NA	NA	NA
4-Parameter Bottom 0	Cess	NA	NA	NA	NA	NA	NA	NA	NA
4-Parameter Top 100	Cess	NA	NA	NA	NA	NA	NA	NA	NA
3-Parameter	gdm-1	NA	NA	NA	NA	NA	NA	NA	NA
3-Parameter Bottom 0	gdm-1	1.96734	3.04382	1.16264	2.09333	0.588394	87.4096	2.98212	3.31033
3-Parameter Top 100	gdm-1	NaN	2.6057	0.440249	-1.64414	19.9312	14.4528	NaN	NaN
4-Parameter	gdm-1	NA	NA	NA	NA	NA	NA	NA	NA
4-Parameter Bottom 0	gdm-1	NA	NA	NA	NA	NA	NA	NA	NA
4-Parameter Top 100	gdm-1	NA	NA	NA	NA	NA	NA	NA	NA
3-Parameter	p31fuj	-0.873208	4.11719	0.133125	-0.822991	122.029	66.5331	NaN	NaN
3-Parameter Bottom 0	p31fuj	-0.684763	8.25116	0.191406	-0.451387	116.539	79.2142	0.388808	0.72013
3-Parameter Top 100	p31fuj	-1.09064	14.6263	0.349926	-1.30372	186.213	80.6122	NaN	NaN
4-Parameter	p31fuj	-0.867559	4.32597	0.195787	-0.765994	129.755	72.2534	NaN	NaN
4-Parameter Bottom 0	p31fuj	-0.842454	4.38769	0.162214	-0.564082	142.745	85.5511	1.08649	1.70455
4-Parameter Top 100	p31fuj	-0.892723	6.6515	1.66745	-0.0414652	214.584	134.561	1.09735	1.37775
